# Supplementary material for: The Effect of Oncology Nurse Navigation on Mental Health in Patients with Cancer in Taiwan: A Randomized Controlled Clinical Trial
Source: Curr Oncol. 2024 Jul 20;31(7):4105–22. doi: 10.3390/curroncol31070306 (PMC11276177; doi:10.3390/curroncol31070306)
Supplement: Supplementary file 1 [file curroncol-31-00306-s001.zip]

Archive with 3 entries (3 files):
- File S1. all cancer types.pdf
- File S2. statistics.pdf
- Table S1.pdf
